# Supplementary material for: CaMKII-dependent non-canonical RIG-I pathway promotes influenza virus propagation in the acute-phase of infection
Source: mBio. 2024 Nov 27;16(1):e00087-24. doi: 10.1128/mbio.00087-24 (PMC11708044; doi:10.1128/mbio.00087-24)
Supplement: Data Set S1 — Source data file for Fig. 1 to 4. [file mbio.00087-24-s0001.xlsx]

## Sheet: Fig.1
Figure 1. Multivalent peptide library screen identified CaMKII inhibitory peptides.
The source data for Figure1.
a
1st		ASP	ASN	SER	GLN	THR	GLY	GLU	HIS	ALA	ARG	TYR	PRO	MET	VAL	TRP	PHE	ILE	LYS	LEU
	1	0.93	1.13	9.79	2.44	4.86	111.8	2.1	1.73	26.5	2.5	3.3	4.22	424.18	0	0.24	1.79	2.27	3.01	3.41
	2	1.12	1.42	5.75	1.84	3.23	91.77	2.36	2.01	413.36	2.65	3.75	2.89	26.34	1.87	0	1.98	2.44	3.79	3.75
	3	12.65	7.15	15.93	6.23	19.61	92.63	17.74	6.81	73.83	6.97	20.25	33.2	26.57	34.4	0	23.67	32.55	18.47	25.56
	4	14.28	6.96	15.52	6.04	20.07	74.8	17.52	6.59	47.7	7.78	19.52	33.99	21.41	34.15	0	23.6	32.53	20.81	26.47
	5	16.47	7.74	16.01	6.1	19.22	59.44	17.98	7.56	42.84	9.28	18.92	31.27	21.75	33.5	0.42	22.93	32.55	22.09	36.3
	6	9.23	3.27	6.03	2.79	6.45	34.28	7.53	6.19	20.62	3.79	5.66	12.85	7.03	9.8	0	6.6	10.61	11.99	248.61
	7	15.1	6.05	12.01	5.47	14.96	42.02	12.48	5.98	32.53	8.23	15.86	22.61	16.18	28.06	0	17.7	24.1	20.68	73.36
	8	17.03	6.34	12.44	5.85	14.96	36.96	13.72	7.66	33.61	10.14	16.18	26.68	17.35	24.71	0	20.48	24.02	22.48	44.84
	9	16.29	6.72	11.03	5.95	13.9	32.14	12.5	9.26	32.4	10.99	15.62	26.28	14.61	25.24	0.25	18	21.53	22.77	33.57
	10	16.53	6.91	11.43	6.12	14.95	25.16	11.82	12.16	40.35	11.59	15.33	25.01	12.79	24.3	0.19	17.02	22.23	23.36	29.03
	11	10.04	4.26	6.41	3.86	7.51	15.56	6.84	11.36	174.63	7.31	7.39	12.46	6.24	11.14	0.17	8.01	10.29	17.32	17.39
	12	13.5	6.52	9.33	5.33	11.8	18.98	9.64	12.77	77.42	11.07	13.21	18.66	11.1	18.07	0.14	13.8	17.37	22.86	21.62
	13	13.71	7.24	9.42	6.16	12.23	19.52	10.79	14.93	50.94	12.62	13.86	20.73	12.16	18.39	0.17	14.62	17.23	24.04	20.68
	14	14.21	7.12	8.73	5.94	12.7	17.09	10.39	15.46	47.96	11.71	12.41	19.82	10.81	18.55	0.37	14.42	18.42	24.01	18.73
	15	9.14	4.45	5.59	4.13	7.01	11.97	6.49	13.64	145.42	9.49	7.31	10.81	5.82	9.83	0.19	7.88	9.87	26.42	13.26
2nd		ASP	ASN	SER	GLN	THR	GLY	GLU	HIS	ALA	ARG	TYR	PRO	MET	VAL	TRP	PHE	ILE	LYS	LEU
	1	1.87	1.77	8.63	0	0	60.86	3.05	2.31	41.03	4.05	3.93	8.97	2173.83	0	0.33	2.81	3.19	5.26	6.45
	2	3.45	2.79	7.63	3.18	7.24	42.32	5.38	5.24	2186.66	4.49	6.35	8.01	79.98	5.42	0.08	6.1	7.01	12.38	12.45
	3	76.18	34.77	73.1	27.13	98.15	151.04	93.28	20.24	289.2	35	106.31	167.76	113.14	180.29	0	128.64	171.13	93.42	134.53
	4	83.68	31.35	68.18	25.49	97.28	141.15	86.36	22.79	199.06	37.5	106.28	172.03	100.76	181.38	1.61	128.7	171.89	105.79	140.25
	5	80.37	30.56	59.09	24.29	83.69	114.89	81.04	22.47	175.73	34.19	93.8	151.15	95.75	170.1	1.55	117.18	160.65	106.16	171.67
	6	32.95	9.93	15.1	8.11	21.61	33.35	22.7	24.59	64.02	17.46	20.74	50.94	20.16	38.71	0	25.08	44.28	55.88	1364.6
	7	73.08	25.53	48.26	23.35	67.13	112.8	57.17	28.35	146.07	38.48	82.86	105.57	80.73	146.55	1.37	92.33	121.11	102.44	340.94
	8	77.53	24.95	47.45	23.2	64.14	115.72	61.65	34.56	155.35	43.54	82.27	130.23	87.75	123.77	1.5	105.47	119.64	110.93	188.26
	9	75.68	28.77	45.33	24.63	63.52	113.47	57.87	44.72	154.68	50.95	81.57	127.67	73.49	129.04	1.56	91.4	108.35	116.86	147.47
	10	70.65	28.78	42.55	24.2	63.95	89.64	52.91	48.13	186.58	46.92	76.14	124.35	61.97	120.14	1.58	83.57	110	116.24	125.93
	11	37.44	14.36	18.34	12.04	27.07	40.96	24.48	48.27	957.89	29.28	30.33	49.63	25	45.99	0.91	32.62	42.45	82.43	66.7
	12	59.9	28.51	37.73	20.98	53.24	70.15	44.56	55.82	347.81	46.43	64.58	87.96	53.44	86.27	1.24	65.65	81.91	113.15	97.88
	13	63.55	29.6	38.69	24.78	54.57	66.92	50.52	57.7	212.48	51.51	66.98	93.43	58.58	87.68	1.35	68.7	80.48	118.04	93.35
	14	65.42	29.55	35.2	23.24	56.97	59.38	47.84	62.07	203.05	53.12	59.81	93.37	50.99	89.53	1.26	67.79	87.6	121.97	85.2
	15	34.44	15.26	16.83	12.65	25.99	33.19	23.38	57.37	727.86	31.73	27.59	45.03	22.66	39.33	0.86	30.38	38.4	127	52.56
b
	Left panel															Right panel
	M1	µM	CaMKII activity (%)								AV	SD	SE			T1	µM	CaMKII activity (%)								AV	SD	SE
		0	100	100	100	100	100	100	100		100	0	0				0	100	100	100	100	100	100	100		100	0	0
		0.452					73.8976	120.417	143.721		112.679	35.5492	20.5243				0.436					109.729	99.8163	113.077		107.54	6.89563	3.98119
		1.356					99.7072	143.593	131.932		125.078	22.7318	13.1242				1.3					66.7528	97.2439	81.6156		81.8708	15.2472	8.80295
		4.52	39.4868	40.0043	46.0241	50.0906	102.174	112.972	110.764		71.645	34.9439	13.2076				4.36	13.8833	36.429	48.0103	46.3738	55.5658	71.6123	64.5968		48.0673	19.108	7.22214
		13.56	35.0031	30.3275	43.6396	31.989	77.8369	94.1143	110.072		60.426	33.0288	12.4837				13.04	10.4809	32.6562	31.3543	40.164	49.0493	65.1355	74.6972		43.3625	21.7506	8.22094
		45.2	20.0952	19.5023	28.4945	26.3567	44.0777	58.7567	65.2486		37.5045	18.6959	7.06638				43.6	12.2058	38.0873	24.7112	24.628	48.1817	71.4286	51.7779		38.7172	20.1168	7.60344
		135.6	11.1131	17.9923	20.0239	15.9381	39.1536	42.465	56.3301		29.0023	16.9491	6.40615				130.4	7.47768	21.4483	20.6996	16.0164	37.77	52.09	39.1265		27.8041	15.6008	5.89654
		452	7.99837	10.5487	11.763	9.58463	29.5182	28.1854	34.8283		18.9181	11.3943	4.30663				436	5.18466	15.8928	16.5918	10.8143	38.1023	44.7864	25.8439		22.4594	14.5271	5.49074
	M2	µM	CaMKII activity (%)								AV	SD	SE			T2	µM	CaMKII activity (%)								AV	SD	SE
		0	100	100	100	100	100	100	100		100	0	0				0	100	100	100	100	100	100	100		100	0	0
		0.461					113.928	101.097	124.141		113.055	11.5472	6.66677				0.44					91.7255	91.411	106.587		96.5746	8.67266	5.00716
		1.383					120.984	104.248	140.876		122.036	18.3367	10.5867				1.328					99.9117	106.38	99.7835		102.025	3.77222	2.17789
		4.61	38.1761	30.7954	55.5123	44.5308	105.947	113.863	136.699		75.0749	42.6087	16.1046				4.44	16.8392	34.9641	37.8049	43.8781	83.12	100.613	72.7849		55.715	30.1693	11.4029
		13.83	30.8988	35.2616	42.7517	33.8544	89.5131	103.98	123.552		65.6873	38.8537	14.6853				13.28	15.6318	37.6866	35.4621	37.106	57.3919	107.239	62.9968		50.5021	29.4633	11.1361
		46.1	26.6894	28.6048	34.2013	18.1177	58.977	62.4401	55.6381		40.6669	17.91	6.76933				44.4	14.9486	25.8568	34.0822	30.9783	72.6169	102.515	61.435		48.919	31.1412	11.7703
		138.3	11.7232	13.0157	15.9832	17.1387	33.9359	36.0276	43.8749		24.5285	13.0331	4.92603				132.8	10.437	26.23	37.6123	30.9315	69.5719	90.6748	52.8375		45.4707	27.5356	10.4075
		461	8.38661	9.93194	12.4414	8.92792	31.1524	32.2585	36.1866		19.8979	12.5999	4.7623				444	8.66477	21.2548	23.2991	20.246	67.5861	96.3804	47.5491		40.7115	31.6112	11.9479
	M3	µM	CaMKII activity (%)								AV	SD	SE			T3	µM	CaMKII activity (%)								AV	SD	SE
		0	100	100	100	100	100	100	100		100	0	0				0	100	100	100	100	100	100	100		100	0	0
		0.466					109.172	96.6767	109.226		105.025	7.22977	4.17411				0.448					129.267	91.6746	116.718		112.553	19.1391	11.05
		1.398					97.9839	103.229	137.647		112.954	21.5457	12.4394				1.34					97.3248	81.3987	104.453		94.3922	11.8037	6.81489
		4.66	44.6712	36.3888	61.7779	54.5748	94.5488	128.775	139.698		80.062	41.3984	15.6471				4.48	18.1886	40.0636	34.724	50.6385	97.3515	70.98	62.9916		53.5625	26.1621	9.88834
		13.98	31.3834	29.2216	47.8699	35.4861	68.3915	93.4072	69.7335		53.6419	24.1954	9.14501				13.4	15.7806	32.5456	34.018	35.6649	70.1445	64.9382	67.9476		45.8627	21.4779	8.11787
		46.6	18.6531	15.5678	24.4139	18.0653	42.0178	53.4877	49.4362		31.6631	16.1513	6.10461				44.8	12.155	38.2808	27.9846	28.9397	62.7341	76.6889	52.2176		42.7144	22.3816	8.45944
		139.8	6.34907	7.74139	14.9955	7.78776	25.2055	32.7895	51.0764		20.8493	16.6441	6.2909				134	6.45969	44.4168	26.6367	21.8043	66.9074	63.9867	53.2052		40.4881	22.8262	8.62748
		466	7.04382	8.63462	10.9149	6.37364	25.4391	28.0027	32.7268		17.0194	11.2447	4.2501				448	6.95685	42.3577	21.7908	12.2554	66.6667	60.2759	54.534		37.8339	24.1501	9.12788
	M4	µM	CaMKII activity (%)								AV	SD	SE			T4	µM	CaMKII activity (%)								AV	SD	SE
		0	100	100	100	100	100	100	100		100	0	0				0	100	100	100	100	100	100	100		100	0	0
		0.486					99.7359	118.874	106.458		108.356	9.70895	5.60547				0.464					99.7533	112.403	90.5057		100.887	10.9924	6.34648
		1.458					101.098	111.638	94.2337		102.323	8.76638	5.06127				1.396					80.1135	101.835	83.0437		88.3309	11.7867	6.80503
		4.86	37.9193	28.6261	48.718	34.9905	79.3439	82.5253	74.7565		55.2685	22.9756	8.68395				4.64	14.5326	42.3577	42.3941	34.5753	92.4994	91.8799	74.3717		56.0872	30.2953	11.4505
		14.58	25.7641	21.2888	40.6066	28.218	80.859	79.6177	102.793		54.164	32.8371	12.4113				13.96	11.641	35.5998	35.7189	21.1834	91.019	95.3281	72.8824		51.9104	34.0303	12.8623
		48.6	20.4309	22.2246	34.78	17.7229	76.5499	68.1485	92.7986		47.5222	30.9362	11.6928				46.4	13.2001	39.2206	56.8999	19.2501	88.0582	87.4861	65.0326		52.7354	30.2513	11.4339
		145.8	35.7066	27.6691	44.368	36.038	68.2513	76.6881	106.509		56.4615	28.5075	10.7748				139.6	14.3906	53.3167	28.5623	28.3304	98.791	91.7686	60.4251		53.655	32.5283	12.2945
		486	27.4426	28.5836	36.8053	33.4233	90.6172	88.5235	89.2363		56.376	31.105	11.7566				464	11.1878	59.052	25.7381	35.1845	91.9072	97.7197	61.2318		54.5744	32.6842	12.3534
	M5	µM	CaMKII activity (%)								AV	SD	SE			T5	µM	CaMKII activity (%)								AV	SD	SE
		0	100	100	100	100	100	100	100		100	0	0				0	100	100	100	100	100	100	100		100	0	0
		0.476					92.3771	81.1585	129.626		101.054	25.3719	14.6485				0.456					100.307	114.497	105.072		106.625	7.22105	4.16908
		1.428					92.425	113.077	137.468		114.323	22.5474	13.0177				1.368					87.3016	83.0258	101.313		90.5469	9.56587	5.52286
		4.76	27.8542	26.6057	43.041	46.2552	97.302	105.376	112.609		65.5776	37.9154	14.3307				4.56	18.4896	38.0873	34.2105	54.1418	76.7025	94.8867	80.1379		56.6652	28.0667	10.6082
		14.28	12.4996	12.3564	27.1675	25.9417	66.2915	78.1686	72.6807		42.158	29.0581	10.9829				13.68	14.7761	35.4478	26.8614	30.4979	80.4147	69.8471	80.4334		48.3255	27.6699	10.4582
		47.6	13.3637	13.7601	20.0439	20.531	38.9927	51.5921	70.9636		32.7496	21.9904	8.31159				45.6	15.1143	45.1769	26.2516	33.4974	72.1454	74.8023	73.4734		48.6373	24.9004	9.41146
		142.8	9.42289	11.6546	18.2081	12.1591	34.3072	39.8751	57.7652		26.1989	18.2718	6.9061				136.8	16.6261	51.1332	37.3556	27.6977	76.7537	71.534	68.6146		49.9593	23.4462	8.86182
		476	12.4062	11.4207	17.3501	8.83526	45.9211	54.2421	60.815		30.1415	22.5584	8.52627				456	11.8879	45.5777	31.9961	18.5589	83.4869	88.9299	69.0578		49.9279	31.0506	11.736
	M5	µM	CaMKII activity (%)								AV	SD	SE			T6	µM	CaMKII activity (%)								AV	SD	SE
		0	100	100	100	100	100	100	100		100	0	0				0	100	100	100	100	100	100	100		100	0	0
		0.476					119.711	103.88	115.659		113.083	8.22398	4.74812				0.456					114.987	113.158	97.7102		108.618	9.49095	5.4796
		1.428					116.184	160.668	130.958		135.937	22.6557	13.0803				1.368					75.2956	79.1813	75.5243		76.6671	2.18036	1.25883
		4.76	25.0722	31.3909	41.5145	29.8014	100.912	119.629	114.48		66.1143	43.2587	16.3503				4.56	14.0152	43.4494	37.0988	34.7627	69.5373	74.9123	73.6964		49.6389	23.4498	8.8632
		14.28	20.9359	20.5232	29.4622	21.8202	66.3751	89.5087	72.4244		45.8642	29.2737	11.0644				13.68	12.8551	41.0586	34.4352	23.5618	73.8303	77.8363	107.389		52.9952	34.0939	12.8863
		47.6	24.6052	15.9294	22.9672	6.09967	43.9367	54.5402	62.0707		32.8784	20.8757	7.89026				45.6	13.0682	38.9994	25.2246	15.0322	66.0925	71.5789	104.887		47.8405	34.2202	12.934
		142.8	12.2252	11.2931	15.7039	11.5829	33.7087	40.7432	58.7135		26.2815	18.5576	7.01411				136.8	6.98728	34.4389	17.4262	22.0269	61.6452	75.4971	77.9103		42.276	29.1057	11.0009
		476	13.4717	12.1225	13.9878	7.44128	42.1405	57.1569	61.6863		29.7153	23.2609	8.7918				456	8.8102	28.2338	21.9833	20.3046	61.1311	73.0994	71.2526		40.6879	26.8926	10.1644
c		CaMKII pep	1st		2nd		3rd		KD(μM)			Rumax (AU)
			KD(μM)	Rumax (AU)	KD(μM)	Rumax (AU)	KD(μM)	Rumax (AU)	AV	SD	SE	AV	SD	SE
		M1	4.9	321	6.1	768	7.5	794	6.16667	1.06249	0.61343	627.667	367.819	212.361
		M2	10.8	309	19.1	729	19	685	16.3	3.8893	2.24549	574.333	331.936	191.643
		M3	3.4	484	3.5	543	3.3	535	3.4	0.0816497	0.0471405	520.667	254.07	146.687
d
	Left panel												Right panel
	M1	µM	TNFα production (%)					AV	SD	SE			M3	µM	TNFα production (%)														AV	SD	SE
		0	100	100	100			100	8.20464e-15	4.73695e-15				0	100	100	100	100	100	100	100	100							100	7.10543e-15	2.51215e-15
		0.430408	86.4878	122.417	117.722			108.876	15.9462	9.20654				0.44	72.1342	100.851	97.5407	99.1815	69.2099	88.41	111.206	99.1247							92.2073	13.7243	4.85226
		1.29122	88.2037	114.526	112.491			105.074	11.9577	6.90378				1.3	64.8419	77.9122	89.0127	76.0142	56.0084	79.9891	94.6083	95.6236							79.2513	13.0377	4.60952
		4.30408	89.5895	108.475	106.441			101.502	8.46413	4.88677				4.4	44.054	53.0914	68.8783	58.9324	38.8444	58.439	60.672	67.6149							56.3158	9.88568	3.49512
		12.9122	84.1451	100.513	93.3096			92.6559	6.69819	3.8672
	M2	µM	TNFα production (%)					AV	SD	SE			M6	µM	TNFα production (%)														AV	SD	SE
		0	100	100	100			100	8.20464e-15	4.73695e-15				0	100	100	100	100	100	100	100	100	100	100	100	100			100	5.80156e-15	1.67477e-15
		0.438527	95.133	111.589	118.968			108.563	9.96301	5.75214				0.45	59.2655	130.869	123.478	99.9644	82.8764	87.2941	87.4919	106.01	73.2887	88.8993	92.3414	89.2538			93.4195	18.9339	5.46573
		1.31558	80.6474	116.755	112.064			103.156	16.0305	9.25519				1.4	42.4371	97.1774	104.122	77.4021	52.2481	57.3679	58.2521	58.9019	50.6519	70.2925	67.6149	66.071			66.8783	17.6351	5.09081
		4.38527	62.3672	96.2668	91.0676			83.2339	14.9069	8.60648				4.5	0	4.88351	35.5449	20.2847	6.15397	5.34844	14.0676	0	5.10685	0	0	0			7.61583	10.3811	2.99676
		13.1558	10.8922	3.52088	12.2776			8.8969	3.84326	2.21891
	M3	µM	TNFα production (%)					AV	SD	SE			mM3	µM	TNFα production (%)														AV	SD	SE
		0	100	100	100			100	8.20464e-15	4.73695e-15				0	100	100	100	100	100	100									100	0	0
		0.439678	72.1342	97.5407	99.1815			89.6188	12.3816	7.14852				0.52	76.5102	73.1252	76.8179	93.9252	100.935	94.6262									85.9899	10.8042	4.41081
		1.31903	64.8419	89.0127	76.0142			76.623	9.87707	5.70253				1.6	40.8138	47.5838	51.2766	60.9813	58.1776	53.972									52.1342	6.68036	2.72724
		4.39678	44.054	68.8783	58.9324			57.2882	10.2009	5.88952				5.2	19.2729	21.427	19.8884	16.1215	13.3178	8.41121									16.4065	4.45518	1.81882
		13.1903	0.564245	0	0			0.188082	0.265988	0.153568
	M4	µM	TNFα production (%)					AV	SD	SE			mM6	µM	TNFα production (%)														AV	SD	SE
		0	100	100	100			100	8.20464e-15	4.73695e-15				0	100	100	100	100	100	100									100	0	0
		0.456969	79.7235	126.168	115.089			106.993	19.8061	11.435				0.51	86.3574	76.2024	75.2793	88.3178	87.6168	71.4953									80.8782	6.73334	2.74887
		1.37091	80.8784	133.351	107.687			107.305	21.4236	12.3689				1.5	70.9711	61.1238	62.3547	64.486	61.6822	54.6729									62.5485	4.82246	1.96876
		4.56969	57.7476	110.527	92.1352			86.8034	21.8745	12.6293				5.1	54.0461	38.0443	40.5061	65.1869	62.3832	53.271									52.2396	10.1163	4.12995
		13.7091	12.3111	42.4452	35.7295			30.1619	12.9168	7.4575
	M5	µM	TNFα production (%)					AV	SD	SE
		0	100	100	100			100	8.20464e-15	4.73695e-15
		0.4518	61.4433	97.293	88.0071			82.2478	15.1916	8.77088
		1.3554	61.4433	99.5223	86.5836			82.5164	15.8095	9.12761
		4.518	44.6809	88.8004	77.9715			70.4843	18.7737	10.839
		13.554	0	13.6058	5.16014			6.25532	5.60827	3.23794
	M6	µM	TNFα production (%)					AV	SD	SE
		0	100	100	100	100		100	7.10543e-15	3.55271e-15
		0.4518	59.2655	123.478	99.9644	88.8425		92.8877	23.0905	11.5453
		1.3554	42.4371	104.122	77.4021	57.9804		70.4855	23.0346	11.5173
		4.518	0	35.5449	20.2847	10.6636		16.6233	13.0699	6.53494
		13.554	0	0	0	0		0	0	0

## Sheet: Fig.2
Figure 2. M3 inhibits IAV propagation in MDCK cells.
The source data for Figure2.
a	Left panel
	M3 (µM)	Cell viability (%)													AV	SD	SE
	4											67.4586	59.3069	63.3344	63.3667	3.328	1.92142					Right panel
	3	56.633	71.4023	43.8757	60.8176	75.7318	97.6955	124.735	100.94	53.8095	59.0806	70.3459	69.353	63.4321	72.9117	21.5109	5.96604
	1	43.3354	45.7502	42.3522	47.8302	59.224	67.1089	86.9363	69.1834	43.3016	48.0414	51.7895	59.0844	38.6845	54.0479	13.2585	3.67724						M3 (µM)	Cell viability (%)			AV	SD	SE
	0.3	48.4839	48.6346	42.9311	41.4151	55.7862	58.6243	71.7838	57.1614	44.381	41.9553	53.985	57.8445	44.5458	51.3486	8.50938	2.36008						10	90.186	89.916	101.908	94.0032	5.59038	3.2276
	0	49.7473	42.8659	44.028	42.956	48.162	48.9176	67.2414	33.9274	42.6349	52.606	54.1053	57.2405	47.281	48.5933	7.88557	2.18706						3	65.4614	46.0084	62.8849	58.1182	8.62731	4.98098
																							1	50.7231	26.1905	45.6827	40.8654	10.5788	6.10769
	M6 (µM)	Cell viability (%)											AV	SD	SE								0.3	43.7328	32.1429	47.8581	41.2446	6.6526	3.84088
	10	91.9773	61.2151	61.2127	72.673	74.5648	75.3233	71.2989	92.2745	71.9101	35.2381	31.7902	67.2253	18.5347	5.58842								0	45.3168	24.0896	31.3922	33.5996	8.80539	5.0838
	3	55.4327	62.4732	41.2553	53.3962	69.627	63.887	51.3617	61.0743	40.3792	46.4762	53.2535	54.4197	8.92572	2.69121
	1	56.5698	42.4363	38.5131	50.9119	49.9112	55.0715	45.6704	53.8462	31.6011	43.2698	49.2716	47.0066	7.25008	2.18598								M6 (µM)	Cell viability (%)			AV	SD	SE
	0.3	54.4536	39.9816	41.3772	36.1321	49.8757	48.4003	43.6103	48.8727	27.493	39.2698	48.8508	43.4834	7.30777	2.20338								10	48.0403	29.9511	33.8688	37.2867	7.77032	4.4862
	0	49.7473	42.8659	44.028	42.956	43.9076	48.162	48.9176	67.2414	26.861	42.6349	52.606	46.3571	9.1733	2.76585								3	54.2367	27.1126	48.1593	43.1695	11.6219	6.7099
																							1	59.4998	35.3018	43.1727	45.9914	10.0779	5.81846
																							0.3	49.6454	18.8907	35.7095	34.7485	12.5739	7.25956
	KN-93 (µM)	Cell viability (%)			AV	SD	SE																0	32.7361	30.6688	31.3922	31.5991	0.85653	0.494518
	100	59.7143	66.6235	88.1395	71.4924	12.1045	6.98854
	30	56.0635	57.9799	80.3322	64.7919	11.0165	6.36038
	10	50.5079	54.9692	50.7641	52.0804	2.04537	1.1809
	3	44.3492	48.4947	29.5681	40.804	8.12322	4.68994
	1	42.0317	51.2787	36.0797	43.1301	6.25338	3.61039
	0.3	40.7302	46.5523	33.9203	40.4009	5.16225	2.98043
	0	42.6349	52.606	42.5581	45.933	4.71862	2.7243
	mM3 (µM)	Cell viability (%)				AV	SD	SE
	10	43.7713	61.072	89.9536	81.7039	69.1252	18.0258	9.01291
	3	72.7025	94.5482	74.9337	47.2067	72.3478	16.8207	8.41036
	1	61.5385	76.7228	56.366	42.493	59.2801	12.2438	6.12192
	0.3	52.8931	79.3262	54.6419	45.007	57.9671	12.8547	6.42737
	0	48.162	31.0567	67.2414	48.9176	48.8444	12.7996	6.39982
b
	M3 (µM)	Virus propagation (x 10^6 pfu/ml)							AV	SD	SE
	3	0.757895	2.90323	0.42					1.36037	1.09965	0.634882
	1	1.57895	21.2903	10.2					11.0231	8.06815	4.65815
	0.3				13.0909	30	42		28.3636	11.8587	6.84661
	-	41.0526	56.129	36	43.6364	54	48		46.4697	7.06325	2.88356
c	Left panel										Midle panel										Right panel
	A/Tokyo/UTHP013/2016 (H1N1pdm)										Mouse-adapted A/Aichi/2/68(H3N2)										Mouse-adapted B/Wisconsin/01/2010(Yamagata lineage)
	M3 (µM)	Cell viability (%)				AV	SD	SE			M3 (µM)	Cell viability (%)				AV	SD	SE			M3 (µM)	Cell viability (%)				AV	SD	SE
	-	54.5751	60.6351	69.3412		61.5171	6.06045	3.499			-	17.4733	11.8236	7.17131		12.1561	4.21234	2.43199			-	40.9412	41.9585	50.3095		44.4031	4.1971	2.4232
	0.3	52.5236	60.6848	64.6581		59.2888	5.05128	2.91636			0.3	18.1139	13.325	8.30013		13.2463	4.00683	2.31335			0.3	41.8151	45.5287	52.0039		46.4493	4.21017	2.43075
	1	50.8955	58.6503	61.5048		57.0169	4.48262	2.58804			1	20.0712	14.6074	7.83533		14.1713	5.00477	2.88951			1	45.8151	43.4886	55.0342		48.1126	4.98559	2.87843
	3	76.1967	77.2412	76.8654		76.7678	0.431962	0.249394			3	46.5125	59.6184	29.1169		45.0826	12.4932	7.21294			3	64.6387	60.6256	74.8452		66.7032	5.98586	3.45594
d
	Left panel										Right panel
	control
	M3	Virus propagation (%)				AV	SD	SE
	-	100	100	100		100	0	0
	+	16.9231	1	30		15.9744	11.8582	6.84633
	Midle panele
	Flag-hCaMKIIβ transfected
	M3	Virus propagation (%)				AV	SD	SE
	-	100	100	100		100	0	0
	+	2	0.8	17.5		6.76667	7.60541	4.39098
e

## Sheet: Fig.3
Figure 3. M3 inhibits viral RNA and protein synthesis to reduce virus propagation.
The source data for Figure3.
a
								HA
									hpi	Relative amount (ratio)				AV	SD	SE
								M3(-)	6	0.00765453	0.0932058	0.0824065		0.061089	0.0380402	0.0219625
									9	0.42638	0.643654	0.598878		0.556304	0.093671	0.054081
									16	0.869358	1.06381	1.06683		1	0.0923861	0.0533391
								M3(+)	6	0.00514343	0.0490158	0.0517198		0.035293	0.0213475	0.012325
									9	0.200016	0.13711	0.218182		0.185103	0.0347368	0.0200553
									16	0.644676	0.719278	0.664153		0.676036	0.0315943	0.018241
								NA
									hpi	Relative amount (ratio)				AV	SD	SE
								M3(-)	6	0.0579595	0.0839476	0.114043		0.0853168	0.0229166	0.0132309
									9	0.287956	0.349226	0.633778		0.423653	0.150671	0.0869901
									16	0.931101	0.678937	1.38996		1	0.294335	0.169934
								M3(+)	6	0.0558511	0.0457301	0.104876		0.068819	0.0258286	0.0149121
									9	0.160574	0.0865202	0.469858		0.238984	0.166029	0.0958566
									16	0.598854	0.490897	0.924578		0.671443	0.18434	0.106429
								NP
									hpi	Relative amount (ratio)				AV	SD	SE
								M3(-)	6	0.0297328	0.217531	0.120839		0.122701	0.0766794	0.0442709
									9	0.331574	0.727294	0.575315		0.544728	0.162993	0.0941041
									16	1.00939	1.0855	0.905106		1	0.0739461	0.0426928
								M3(+)	6	0.0450322	0.240381	0.197003		0.160805	0.0837575	0.0483574
									9	0.190384	0.34197	0.416947		0.316434	0.0942398	0.0544094
									16	0.574257	0.684289	0.71914		0.659229	0.0617456	0.0356488
b
	total RNA
			hpi	Relative amount of NP total RNA (fold increase)				AV	SD	SE
		M3(-)	1	1	1	1		1	0	0
			3	5.57511	5.03852	14.6416		8.41841	4.4059	2.54375
			6	1457.22	1632.65	1974.13		1688	214.627	123.915
			9	3392.19	4870.99	8890.2		5717.79	2323.05	1341.21
		M3(+)	1	1.22944	0.00024431	2.06051		1.09673	0.846318	0.488622
			3	2.3473	6.48003	7.22501		5.35078	2.14545	1.23868
			6	252.126	653.933	555.637		487.232	171.02	98.7385
			9	1448.15	2460.95	3057.21		2322.11	664.19	383.471
	vRNA
			hpi	Relative amount of NP RNA (fold increase)				AV	SD	SE
		M3(-)	3	1	1	1		1	0	0
			6	57.6001	27.1523	23.9674		36.2399	15.1598	8.75252
			9	668.6	659.853	302.544		543.666	170.536	98.4591
		M3(+)	3	0.582367	1.14314	1.30586		1.01045	0.309908	0.178925
			6	7.17013	4.38629	5.3852		5.64721	1.1515	0.66482
			9	0.00467117	46.0459	110.661		52.2371	45.3868	26.2041
	mRNA
			hpi	Relative amount of NP RNA (fold increase)				AV	SD	SE
		M3(-)	3	1	1	1		1	0	0
			6	239.188	71.259	124.759		145.069	70.0447	40.4403
			9	910.806	284.444	929.3		708.183	299.724	173.046
		M3(+)	3	0.241987	0.508035	0.310142		0.353388	0.112836	0.0651461
			6	29.1414	18.3537	50.1438		32.5463	13.1997	7.62084
			9	22.2541	63.9113	437.155		174.44	186.544	107.701
	cRNA
			hpi	Relative amount of NP RNA (fold increase)				AV	SD	SE
		M3(-)	3	1	1	1		1	0	0
			6	205.358	16.2571	156.606		126.074	80.1623	46.2817
			9	780.903	139.585	1672.74		864.41	628.688	362.973
		M3(+)	3	0.168989	0.0816162	0.451876		0.23416	0.158027	0.0912367
			6	29.9815	0.750019	33.848		21.5265	14.7758	8.53079
			9	0.113047	0.266093	246.424		82.2678	116.076	67.0166
c
			Cell viability (%)					AV	SD	SE
	virus only		31.0731	30.1696	31.3917	27.1645		29.9497	1.66937	0.834683
	M3 treatment	-0.5	63.7153	64.1138	49.0059	50.7576		56.8982	7.04509	3.52254
		1	43.4576	41.3293	27.9037	27.4531		35.0359	7.3976	3.6988
		3	35.0799	32.5766	24.939	24.7114		29.3267	4.5884	2.2942
		5	37.4895	31.6466	24.5902	23.9899		29.429	5.54273	2.77137
		8	36.817	34.1357	25.8807	25.7937		30.6568	4.91203	2.45602

## Sheet: Fig.4
Figure 4. M3 specifically inhibits cap-snatching early in infection.
The source data for Figure4.
a
	IFNα												IFNβ
			hpi	Relative amount (fold increase)				AV	SD	SE					hpi	Relative amount (fold increase)				AV	SD	SE
		M3(-)	0	1	1	1		1	0	0				M3(-)	0	1	1	1		1	0	0
			1	1.01748	2.43513	0.447823		1.30014	0.835573	0.482418					1	1.86477	3.22433	2.54912		2.54608	0.555042	0.320453
			3	1.08673	1.20497	0.689203		0.993637	0.220613	0.127371					3	27.742	192.805	350.677		190.408	131.849	76.1229
			6	3.46055	4.81655	5.46795		4.58168	0.836177	0.482767					6	415.873	2503.97	2811.26		1910.37	1064.19	614.408
			9	5.32581	11.2045	18.3664		11.6322	5.3324	3.07866					9	603.831	3511.81	1025.42		1713.69	1283.06	740.776
			12	49.7285	62.2931	90.2591		67.4269	16.9401	9.78036					12	11339	28605.4	18154		19366.1	7100.91	4099.71
			16	38.081	21.9934	15.4872		25.1872	9.49634	5.48272					16	7161.27	21678.8	10276.1		13038.7	6240.42	3602.91
		M3(+)	0	1.46003	1.77769	0.75891		1.33221	0.425621	0.245732				M3(+)	0	0.370874	0.677362	0.844401		0.630879	0.196091	0.113213
			1	1.11034	1.1607	0.580352		0.950465	0.262516	0.151564					1	0.936272	0.70907	2.30697		1.31744	0.705827	0.407509
			3	0.65293	0.900626	0.409235		0.654263	0.200612	0.115823					3	10.0561	139.199	79.3413		76.1986	52.769	30.4662
			6	1.35097	1.47427	1.73748		1.52091	0.161202	0.0930699					6	0.193446	770.152	0.0224366		256.789	363.002	209.58
			9	0.000688145	0.000706511	0.000867409		0.000754022	8.05267e-05	4.64921e-05					9	0.00604518	0.167705	0.0112729		0.0616744	0.0750055	0.0433044
			12	17.7901	18.4047	8.74828		14.981	4.41434	2.54862					12	4243.39	11090.2	5434.76		6922.79	2986.69	1724.36
			16	30.9314	28.2465	22.1004		27.0928	3.69639	2.13411					16	6182.61	12245.8	11473.4		9967.26	2694.67	1555.77
b
			hpi	Relative amount (fold increase)				AV	SD	SE
		M3(-)	0	1	1	1		1	0	0
			1	0.82188	0.546389	1.02172		0.796663	0.194871	0.112509
			3	0.928517	0.797192	1.57571		1.10047	0.340292	0.196468
			6	4.08122	1.81378	15.8565		7.25049	6.15535	3.55379
			9	12.1341	6.38639	31.8672		16.7959	10.9123	6.30021
			12	94.5496	67.0423	98.0877		86.5599	13.8764	8.01153
			16	73.4658	69.4066	5.2162		49.3628	31.2603	18.0482
		M3(+)	0	0.96393	1.05336	0.762601		0.926631	0.121597	0.0702041
			1	1.00556	0.785128	0.958599		0.916429	0.0948028	0.0547344
			3	0.406972	0.514413	0.821311		0.580899	0.175565	0.101362
			6	1.3491	0.888843	3.10157		1.77984	0.953308	0.550393
			9	13.9578	1.77522	17.7408		11.1579	6.81197	3.93289
			12	2.49419e-06	25.7411	43.7133		23.1515	17.9396	10.3574
			16	4.27522	41.0412	49.9703		31.7622	19.7751	11.4172
c
	IFNα												IFNβ
			hpi	Relative amount (fold increase)				AV	SD	SE					hpi	Relative amount (fold increase)				AV	SD	SE
		BXA(-)	0	1	1	1		1	0	0				BXA(-)	0	1	1	1		1	0	0
			1	0.940826	0.55594	0.607097		0.701288	0.170662	0.0985317					1	0.982821	1.55186	1.30677		1.28048	0.233052	0.134553
			3	1.07326	2.77984	1.10803		1.65371	0.796418	0.459812					3	32.8313	116.727	81.1208		76.8932	34.3807	19.8497
			6	6.72251	2.90996	4.95196		4.86148	1.55778	0.899385					6	600.075	700.383	767.488		689.315	68.7924	39.7173
			9	15.4122	8.17376	28.6011		17.3957	8.45656	4.8824					9	1010.6	2155.79	4193.68		2453.36	1316.41	760.029
		BXA(+)	0	1.97247	0.0216423	1.86865		1.28759	0.896161	0.517399				BXA(+)	0	0.60374	1.30495	0.488693		0.799129	0.360743	0.208275
			1	0.233258	1.39474	0.151144		0.593049	0.567874	0.327862					1	0.641713	1.97931	0.0264975		0.882508	0.815213	0.470664
			3	3.36825	1.69702	2.20534		2.42354	0.699507	0.403861					3	218.123	247.451	272.101		245.892	22.064	12.7387
			6	8.90737	3.15798	2.65369		4.90635	2.83663	1.63773					6	0.0166885	0.0370341	0.0116462		0.0217896	0.0109743	0.00633602
			9	0.75891	11.7046	0.0013489		4.15494	5.34734	3.08729					9	0.0166885	0.0215376	0.01065		0.016292	0.00445366	0.00257132
			ex.1	ex.2	ex.3	average	SE
		BXA(-)M3(-)	135.477	78.4225	120.311	111.403	41.7925
		BXA(+)M3(-)	266.004	279.859	279.471	275.111	11.1577
		BXA(-)M3(+)	20.2783	13.6645	23.1116	19.0181	6.85604
		BXA(+)M3(+)	80.4591	49.9434	51.7499	60.7174	24.2122
d
			ex.1	ex.2	ex.3	average	% of control	SE
		mock	1790.6	1693.5	4352.1	2612.07	100	2132.2
		CaMK mutant transfect	431.878	404.834	923.652	586.788	23.0825	413.016
							a-Flag			b-actin
