# Supplementary material for: CaMKII-dependent non-canonical RIG-I pathway promotes influenza virus propagation in the acute-phase of infection
Source: mBio. 2024 Nov 27;16(1):e00087-24. doi: 10.1128/mbio.00087-24 (PMC11708044; doi:10.1128/mbio.00087-24)
Supplement: Data Set S2 — Source data file for Fig. 5 and 6. [file mbio.00087-24-s0002.xlsx]

## Sheet: Fig.5
Figure 5. M3 inhibits a non-canonical RIG-I pathway that acts early in infection to promote virus propagation.
The source data for Fig.5.
a,b
c	Left panel												Right panel
			Cell viability (%)					AV	SD	SE
	cont		51.4892	58.8153	53.5688	75.0975		59.7427	9.25833	4.62917					Cell viability (%)					AV	SD	SE
	Post infection (h)	-0.5	71.1743	114.125	93.4672	113.861		98.1571	17.6896	8.84478			cont		56.1483	72.7924	63.7225	70.2673		65.7326	6.44795	3.22398
		3	69.9076	107.291	98.6934	109.181		96.2681	15.7242	7.86208			Post infection (h)	-0.5~24	99.6883	88.2373	92.9949	94.4725		93.8483	4.0837	2.04185
		6	60.8696	94.0764	87.1522	102.79		86.2221	15.651	7.82548				-0.5~12	91.7561	79.4408	85.6176	83.3092		85.031	4.46615	2.23307
		9	61.6912	87.6972	68.6184	90.9691		77.244	12.3889	6.19444				12~24	62.106	71.3945	64.3655	76.2645		68.5326	5.62668	2.81334
d		Post infection (h)		Relative amount				AV	SD	SE
		Parent	0	0.00760865	0.0678671	0.0844275		0.0533011	0.0330092	0.0190579
			1	0.00843648	0.115812	0.292368		0.138872	0.117056	0.0675822
			3	0.681533	6.38133	9.11256		5.39181	3.51235	2.02786
			6	67.6424	46.6193	41.9575		52.0731	11.1725	6.45043
			9	100	100	100		100	0	0
			12	45.0001	267.03	287.587		199.872	109.832	63.4117
			16	35.2819	130.858	151.362		105.834	50.5851	29.2053
		RIG-I KO #1	0	0.0158086	0.136111	0.271845		0.141255	0.10459	0.0603849
			1	0.0241951	0.266251	0.249975		0.18014	0.11047	0.0637798
			3	0.0307953	0.0711425	0.146083		0.0826735	0.0477669	0.0275782
			6	0.454659	0.651057	0.709491		0.605069	0.108999	0.0629304
			9	1.51662	20.8627	1.53992		7.97309	9.11436	5.26218
			12	5.31421	25.7921	24.3501		18.4855	9.33207	5.38787
			16	8.59714	26.0075	33.5411		22.7152	10.446	6.03101
		RIG-I KO #2	0	0.180724	0.979323	0.1121		0.424049	0.393636	0.227266
			1	0.086321	0.302259	0.0213275		0.136636	0.120081	0.069329
			3	0.0394141	0.0673049	0.047757		0.051492	0.0116887	0.00674845
			6	0.749425	0.316627	0.0313119		0.365788	0.295222	0.170447
			9	1.27532	5.27385	0.784506		2.44456	2.01062	1.16083
			12	12.3707	13.3972	19.999		15.2556	3.38015	1.95153
			16	21.479	26.7758	19.999		22.7513	2.90919	1.67962
e
		Post infection (h)		Relative amount (fold increase)					AV	SD	SE
		Parent	1	1	1	1			1	0	0
			3	11.4955	17.2198	31.669			20.1281	8.48866	4.90093
			6	3072.08	3089.16	4624.24			3595.16	727.701	420.139
			9	6512.52	5275.16	8847.17			6878.28	1481.02	855.069
			12	4857.51	3926.42	6365.24			5049.72	1004.88	580.167
			16	2478.07	1397.86	2590.47			2155.47	537.673	310.426
		RIG-I KO #1	1	0.971307	0.666187	0.637722			0.758406	0.150992	0.0871754
			3	5.79175	9.22149	8.59204			7.86843	1.49075	0.860682
			6	443.257	509.522	484.046			478.942	27.2921	15.7571
			9	3758.65	4867.62	4994.07			4540.11	554.982	320.419
			12	4243.39	7934.92	11910.9			8029.75	3130.99	1807.68
			16	3923.7	4170.49	8623.15			5572.45	2159.53	1246.8
f		Upper panel										Lower panel
			Cell viability (%)				AV	SD	SE				Cell viability (%)				AV	SD	SE
		Parent	54.6181	78.6462	83.2088		72.1577	12.5415	7.24082			Parent	33.4931	30.5755	45.3219		36.4635	6.37608	3.68123
		RIG-I KO #1	137.75	135.14	140.543		137.811	2.20616	1.27373			RIG-I KO #1	185.068	142.692	156.701		161.487	17.6277	10.1774
		RIG-I KO #2	110.452	113.432	119.597		114.494	3.80821	2.19867			RIG-I KO #2	136.617	106.95	139.057		127.542	14.5941	8.42589

## Sheet: Fig.6
Figure 6. M3 rescues mice from the lethality of IAV infection.
The source data for Fig.6.
a
	Left panel		Body weight (%)																	Right panel		Survival rate (%)
			0	1	2	3	4	5	6	7	8	9	10	11	12	13	14	Day				0	1	2	3	4	5	6	7	8	9	10	11	12	13	14	Day
	mock	#1	100	100.995	100.498	100	101.99	100	102.985	100.498	101.493	102.985	101.99	100.995	100	99.5025	102.488				mock	100	100	100	100	100	100	100	100	100	100	100	100	100	100	100
		#2	100	103.465	99.505	100.99	101.98	101.485	102.97	102.97	104.95	105.446	104.95	105.97	105.473	104.975	105.97				2000pfu	100	100	100	100	100	100	100	55.5556	33.3333	22.2222	22.2222	22.2222	22.2222	22.2222	11.1111
		#3	100	97.8142	100	100	100.546	100.546	99.4536	98.9071	99.4536	99.4536	100	100.546	102.732	98.9071	103.825				2000pfu+M3(2.5mg/kg)	100	100	100	100	100	100	100	100	100	100	100	100	100	100	100
		#4	100	93.5135	92.973	94.0541	95.6757	94.5946	94.5946	92.4324	96.2162	95.1351	96.7568	97.2973	100.541	98.3784	103.784				2000pfu+M3(1.25mg/kg)	100	100	100	100	100	100	100	100	100	100	100	100	100	100	100
		#5	100	97.8723	98.4043	98.9362	99.4681	98.9362	102.66	99.4681	100	100	101.064	101.064	104.787	102.128	106.915				2000pfu+M3(0.5mg/kg)	100	100	100	100	100	100	100	100	77.7778	77.7778	77.7778	77.7778	77.7778	77.7778	77.7778
	2000pfu	#1	100	99.4924	99.4924	91.8782	84.264	80.7107	78.6802	74.1117	69.0355										2000pfu+KN-93(0.55mg/kg)	100	100	100	100	100	100	88.8889	55.5556	11.1111	11.1111	11.1111	11.1111	11.1111	11.1111	11.1111
		#2	100	100.73	103.65	94.1606	85.4015	79.562	74.4526
		#3	100	101.554	101.554	92.7461	82.3834	79.7927	76.6839
		#4	100	116.667	118.519	103.704	93.2099	87.6543	81.4815	75.3086
		#5	100	104.848	104.242	93.9394	83.6364	78.1818	73.9394	75.7576
		#6	100	93.7853	95.4802	85.3107	78.5311	72.8814	69.4915	65.5367	59.887	58.1921	55.3672	54.8023	53.6723	54.8023
		#7	100	93.3702	94.4751	84.5304	74.0331	70.1657	66.8508
		#8	100	105.455	104.242	92.7273	84.8485	76.9697	73.3333
		#9	100	117.089	114.557	118.987	110.127	110.127	111.392	112.025	114.557	116.456	117.089	120.886	118.987	124.051	121.519
	2000pfu+ M3(2.5mg/kg)	#1	100	83.1522	74.4565	75.5435	71.1957	70.6522	71.1957	68.4783	64.6739	63.0435	61.413	61.413	60.3261	60.8696	63.587
		#2	100	85.9903	85.5072	88.8889	89.8551	91.3043	95.1691	96.1353	96.6184	97.5845	96.1353	97.1014	95.1691	94.686	97.1014
		#3	100	87.2549	83.3333	82.8431	84.3137	88.2353	88.2353	82.3529	83.3333	90.6863	93.6275	96.5686	97.549	100	97.549
		#4	100	85.7143	79.5238	81.9048	82.381	82.381	82.381	82.381	83.8095	92.381	93.8095	96.1905	94.7619	93.8095	96.1905
		#5	100	88.6792	77.9874	74.2138	70.4403	69.1824	69.8113	68.5535	65.4088	66.0377	68.5535	70.4403	72.956	83.0189	82.3899
		#6	100	87.7301	80.3681	79.1411	75.4601	76.0736	76.0736	74.2331	71.1656	77.9141	88.3436	94.4785	98.773	101.84	99.3865
		#7	100	89.7436	92.9487	94.8718	96.7949	94.8718	94.2308	91.6667	85.8974	85.2564	89.1026	95.5128	99.359	105.769	104.487
		#8	100	94.1558	92.8571	90.9091	92.8571	92.8571	94.8052	98.0519	94.8052	92.8571	87.6623	90.9091	100.649	105.844	106.494
		#9	100	93.9759	89.1566	89.759	90.3614	90.9639	87.9518	87.3494	87.3494	87.9518	92.7711	95.7831	98.7952	101.205	101.205
	2000pfu+ M3(1.25mg/kg)	#1	100	89.7727	77.8409	76.7045	72.7273	77.2727	77.2727	74.4318	70.4545	75	78.4091	85.7955	93.75	94.8864	96.0227
		#2	100	91.4286	91.4286	94.8571	96	100.571	100.571	100	96	98.8571	98.8571	101.143	104	106.286	105.714
		#3	100	88.8889	89.5062	90.1235	85.8025	87.037	84.5679	82.716	77.1605	77.1605	87.037	91.358	93.2099	100	100.617
		#4	100	89.0323	85.1613	84.5161	81.9355	87.7419	84.5161	83.871	83.871	93.5484	93.5484	98.7097	103.226	104.516	101.29
		#5	100	90.7975	89.5706	87.7301	88.3436	89.5706	90.184	87.7301	88.3436	92.638	93.865	99.3865	99.3865	115.337	101.84
		#6	100	95.8084	94.6108	97.6048	96.4072	96.4072	97.006	95.2096	92.2156	89.2216	93.4132	98.2036	101.198	105.988	103.593
		#7	100	89.5062	77.1605	76.5432	74.6914	72.2222	72.8395	69.7531	64.8148	64.1975	62.3457	61.7284	64.1975	63.5802	63.5802
		#8	100	91.25	86.875	82.5	81.25	82.5	81.25	77.5	78.125	78.125	84.375	88.125	93.125	101.25	100.625
		#9	100	94.8276	97.7011	100.575	98.8506	100	101.724	100.575	95.977	89.6552	94.2529	98.2759	104.598	109.77	106.322
	2000pfu+ M3(0.5mg/kg)	#1	100	88.75	85	82.5	76.875	74.375	73.125	72.5	67.5	67.5	66.875	68.75	73.75	76.875	78.125
		#2	100	93.0233	83.7209	80.2326	78.4884	79.0698	80.2326	75.5814	77.907	84.3023	87.2093	89.5349	93.6047	99.4186	102.326
		#3	100	94.1176	96.4706	97.0588	97.6471	101.176	102.353	103.529	107.059	105.294	105.294	105.294	111.765	112.353	111.765
		#4	100	99.3506	96.7532	98.7013	97.4026	99.3506	98.7013	99.3506	102.597	101.948	98.7013	107.792	105.844	107.143	105.195
		#5	100	103.822	101.911	103.185	104.459	104.459	103.185	100.637	102.548	105.096	104.459	103.185	108.917	109.554	113.376
		#6	100	87.5776	80.7453	74.5342	70.1863	69.5652	68.9441	64.5963
		#7	100	87.037	80.8642	77.1605	75.3086	75.3086	75.3086	69.7531	65.4321	65.4321	65.4321	70.9877	77.1605	82.716	87.6543
		#8	100	97.0588	94.1176	97.0588	99.4118	98.8235	98.2353	101.176	97.6471	96.4706	93.5294	95.2941	102.941	104.118	101.765
		#9	100	88.7574	77.5148	78.6982	73.3728	73.3728	70.4142	68.6391
	2000pfu+ KN-93(0.55mg/kg)	#1	100	107.432	108.784	110.135	108.784	110.135	112.838	118.919	114.189	115.541	116.892	116.892	119.595	122.973	120.27
		#2	100	106.215	108.475	96.0452	88.7006	81.3559	75.7062	71.1864
		#3	100	104.046	104.624	94.2197	84.9711	79.1908	74.5665
		#4	100	106.322	105.747	95.977	86.7816	79.8851
		#5	100	98.8372	104.07	91.2791	83.1395	75.5814	70.9302
		#6	100	107.558	104.07	94.186	84.8837	79.0698	75	68.0233
		#7	100	108.235	107.059	94.7059	84.7059	80	74.1176
		#8	100	106.25	104.545	94.3182	86.9318	79.5455	73.8636	69.8864
		#9	100	109.412	104.706	95.2941	88.2353	82.9412	77.6471	72.3529
			Relative amount (fold increase)
b
		Mock	0.0012077
			4.85839
			0.0537154
			0.00274397
			0.0839387
		Peptide	0.00964823			AV	SD	SE
			0.0624775		Mock	1	2.15719	0.964726
			0.0108248		Peptide	0.104201	0.184612	0.0825611
			0.00623878		Virus	5778.4	10988.1	4914.03
			0.431813		Virus + Peptide	8.07306	15.0318	6.72242
		Virus	25416.5
			1467.84
			1128.73
			650.985
			227.935
		Virus + Peptide	34.6427
			0.0340661
			5.43199
			0.256224
			0.000319141
c		IL-6								TNFα								IL-1β								IL-1β
			Relative amount (fold increase)								Relative amount (fold increase)								Relative amount (fold increase)								Relative amount (fold increase)
		Mock	0.00850726							Mock	0.207823							Mock	0.1044							Mock	0.404496
			4.3921								3.27939								3.7378								3.53375
			0.097999								1.19286								0.00432583								0.0379751
			0.130029								0.00687907								0.0368087								0.0257229
			0.371365								0.313042								1.11666								0.99806
		Peptide	0.00324382			AV	SD	SE		Peptide	0.14244			AV	SD	SE		Peptide	0.178077			AV	SD	SE		Peptide	0.101054			AV	SD	SE
			0.0335141		Mock	1	1.7003	0.760395			0.694203		Mock	1	1.20984	0.541057			0.00861803		Mock	1	1.43041	0.6397			0.783062		Mock	1	1.31523	0.588191
			0.04626		Peptide	0.0224082	0.184612	0.00710786			0.00705777		Peptide	0.345363	0.365937	0.163652			0.0101286		Peptide	0.0471933	0.0662297	0.0296188			1.08764		Peptide	2.12381	1.87297	0.83762
			0.00823458		Virus	106.13	10988.1	85.575			0.873832		Virus	16.0603	12.9398	5.78687			0.0339504		Virus	4.32993	6.0765	2.71749			4.99401		Virus	7.35023	7.42574	3.32089
			0.0207883		Virus + Peptide	0.127824	15.0318	0.042157			0.00928057		Virus + Peptide	2.06425	1.64656	0.736366			0.00519224		Virus + Peptide	0.452044	0.634385	0.283706			3.6533		Virus + Peptide	1.97564	3.25415	1.4553
		Virus	488.397							Virus	35.0035							Virus	16.3384							Virus	16.9146
			26.3168								3.11975								0.790694								0.807872
			0.268298								3.69207								0.929284								1.41833
			12.7278								27.5395								3.11491								15.9468
			2.94019								10.9467								0.476382								1.66347
		Virus + Peptide	0.17397							Virus + Peptide	0.0193359							Virus + Peptide	1.70572							Virus + Peptide	0.0879726
			0.0380994								2.43923								0.0825483								8.43974
			0.0596601								4.63776								0.0970171								1.09141
			0.0756199								2.66185								0.325196								0.101405
			0.291771								0.563087								0.0497342								0.157694
