# Supplementary material for: CaMKII-dependent non-canonical RIG-I pathway promotes influenza virus propagation in the acute-phase of infection
Source: mBio. 2024 Nov 27;16(1):e00087-24. doi: 10.1128/mbio.00087-24 (PMC11708044; doi:10.1128/mbio.00087-24)
Supplement: Data Set S3 — Source data file for Fig. S1 to S10 and S13. [file mbio.00087-24-s0003.xlsx]

## Sheet: Fig.S1
Fig. S1. Monomer peptides (M1-M6) show no inhibitory effects on the kinase activity of PKC or PKA.
The source data for Fig.S1.
	Upper panel											Lower panel
	M1	µM	PKC activity (%)					AV	SE			M1	µM	PKA activity (%)					AV	SE
		0	100	100	100	100		100	0				0	100	100	100	100		100	0
		4.23	106.137	109.28	118.259	106.992		110.167	2.40554				4.23	112.616	140.116	115.651	123.033		122.854	5.33096
		12.7	105.145	110.294	120.434	110.58		111.613	2.76646				12.7	108.905	138.379	126.678	149.205		130.792	7.4689
		42.3	104.791	112.752	123.727	112.263		113.383	3.37709				42.3	103.525	145.492	133.016	168.526		137.64	11.7282
		127	102.361	111.954	126.693	118.875		114.971	4.47749				127	95.9184	126.303	141.615	163.22		131.764	12.2506
		423	96.6469	99.7949	105.549	100.721		100.678	1.59607				423	86.5492	107.692	147.402	156.401		124.511	14.285
	M2	µM	PKC activity (%)					AV	SE			M2	µM	PKA activity (%)					AV	SE
		0	100	100				100	0				0	100	100				100	0
		4.31	105.553	106.925				106.239	0.485221				4.31	119.27	120.201				119.735	0.329486
		13	110.944	111.1				111.022	0.055185				13	129.219	153.788				141.503	8.68666
		43.1	107.898	112.068				109.983	1.47439				43.1	141.165	171.313				156.239	10.659
		130	101.846	109.683				105.764	2.77083				130	152.732	172.294				162.513	6.91619
		431	108.029	109.721				108.875	0.59817				431	160.193	166.513				163.353	2.23473
	M3	µM	PKC activity (%)					AV	SE			M3	µM	PKA activity (%)					AV	SE
		0	100	100	100	100		100	0				0	100	100	100	100		100	0
		4.36	105.345	103.658	119.84	106.64		108.871	3.21034				4.36	107.143	142.266	122.204	121.887		123.375	7.21081
		13.1	109.021	110.701	114.638	118.33		113.172	1.80433				13.1	99.8145	141.026	141.979	154.873		134.423	11.9605
		43.6	105.537	106.234	86.1927	106.936		101.225	4.34647				43.6	97.7737	122.25	136.367	171.65		132.01	15.4319
		131	104.807	108.122	118.208	113.216		111.088	2.54316				131	90.3525	133.251	149.362	160.854		133.455	15.4423
		436	111.797	113.345	107.865	106.797		109.951	1.35141				436	97.2171	149.049	153.275	164.893		141.108	15.009
	M4	µM	PKC activity (%)					AV	SE			M4	µM	PKA activity (%)					AV	SE
		0	100	100				100	0				0	100	100				100	0
		4.53	106.137	109.28				104.191	0.348114				4.53	108.64	122.243				115.441	4.80931
		13.6	105.145	110.294				112.613	1.22317				13.6	122.438	150.701				136.57	9.99229
		45.3	104.791	112.752				117.923	0.736651				45.3	138.182	164.421				151.302	9.27693
		136	102.361	111.954				131.096	2.83647				136	143.281	171.421				157.351	9.94904
		453	96.6469	99.7949				163.159	12.8251				453	152.758	160.778				156.768	2.83558
	M5	µM	PKC activity (%)					AV	SE			M5	µM	PKA activity (%)					AV	SE
		0	100	100				100	0				0	100	100				100	0
		4.44	105.245	106.439				105.842	0.422073				4.44	114.174	140.787				127.481	9.40909
		13.3	109.459	105.447				107.453	1.41848				13.3	146.45	154.191				150.32	2.73676
		44.4	113.904	113.102				113.503	0.283857				44.4	146.115	164.368				155.242	6.45334
		133	117.927	116.9				117.413	0.362869				133	148.191	159.716				153.953	4.07471
		444	142.644	139.681				141.162	1.04761				444	156.161	162.057				159.109	2.08461
	M6	µM	PKC activity (%)					AV	SE			M6	µM	PKA activity (%)					AV	SE
		0	100	100				100	0				0	100	100				100	0
		4.44	108.49	107.206				107.848	0.454058				4.44	120.783	122.181				121.482	0.494296
		13.3	112.905	108.862				110.884	1.42921				13.3	143.415	154.193				148.804	3.81049
		44.4	116.212	114.173				115.192	0.720826				44.4	145.903	165.077				155.49	6.77896
		133	118.403	119.024				118.714	0.219308				133	148.96	169.488				159.224	7.25771
		444	171.407	148.653				160.03	8.04448				444	152.505	165.668				159.086	4.65368

## Sheet: Fig.S2
Fig. S2. M6 and mM3 inhibit CaMKII activation and subsequent proinflammatory cytokine expressions in RAW264.7 cells.
The source data for Fig.S2.
a
		LPS (ng/ml)	TNFα production (%)					AV	SD	SE
		0	0	0	0			0	0	0
		0.1	0	0	3.95317			1.31772	1.86354	1.07592
		0.3	4.01969	10.1654	12.8237			9.00291	3.68701	2.1287
		1	10.9357	16.6614	17.4793			15.0255	2.91113	1.68074
		3	13.2323	18.0131	20.8127			17.3527	3.12972	1.80694
		10	15.1614	21.9633	24.6832			20.6026	4.00454	2.31202
		30	19.4134	31.2415	29.9174			26.8574	5.2914	3.05499
		100	27.563	38.5643	38.9945			35.0406	5.29038	3.0544
b
	M6		Phosphorylation of CaMKII (ratio)							M6		Phosphorylation of CaMKII (ratio)
						AV	SD	SE							AV	SD	SE
		(-)	1		(-)	1	0	0			(-)	1		(-)	1	0	0
			1		M6 10µM	0.430065	0.0425188	0.0245483				1		mM3 10µM	0.834628	0.054794	0.0316353
			1									1
		M6 10µM	0.4								mM3 10µM	0.863636
			0.4									0.757895
			0.490196									0.882353
c
	Upper panel
		IL-6										TNFα									IL-1β
			Relative expression				AV	SD	SE				Relative expression				AV	SD	SE				Relative expression				AV	SD	SE
		(-)	0.00825764	0.00137589	0.000362319		0.00333195	0.00350748	0.00202505			(-)	1.47076	1.67791	1.51242		1.5537	0.089463	0.0516515			(-)	0.0047619	0.00661376	0.00967118		0.00701561	0.00202425	0.0011687
		M6 only	0.00763832	0.000613649	0.000459058		0.00290367	0.00334849	0.00193325			M6 only	2.9327	2.58062	1.98874		2.50069	0.389492	0.224873			M6 only	0.0179905	0.0090873	0.0106673		0.0125817	0.0038786	0.00223931
		LPS	100	100	100		100	0	0			LPS	100	100	100		100	0	0			LPS	100	100	100		100	0	0
		M6+LPS	0.0668456	0.00419097	0.222647		0.0978946	0.091847	0.0530279			M6+LPS	8.9687	4.27531	4.96177		6.0686	2.06975	1.19497			M6+LPS	0.4655	0.0999471	0.99119		0.518879	0.365801	0.211195
	Lower panel
		IL-6										TNFα									IL-1β
			Relative expression				AV	SD	SE				Relative expression				AV	SD	SE				Relative expression				AV	SD	SE
		(-)	0.0111943	0.00227854	0.000199353		0.0045574	0.00476914	0.00275347			(-)	1.40495	1.58103	1.45584		1.48061	0.090614	0.052316			(-)	0.00298411	0.00587097	0.0088214		0.00589216	0.0029187	0.00168511
		mM3 only	0.0183007	0.000445967	0.00106227		0.00660296	0.00827534	0.00477777			mM3 only	2.35127	2.93453	1.7349		2.34024	0.599891	0.346347			mM3 only	0.00353525	0.00619355	0.00840435		0.00604438	0.00243797	0.00140756
		LPS	100	100	100		100	0	0			LPS	100	100	100		100	0	0			LPS	100	100	100		100	0	0
		mM3+LPS	44.3018	25.8752	13.3603		27.8458	12.7085	7.33723			mM3+LPS	70.5994	70.8656	32.3312		57.9321	22.1714	12.8007			mM3+LPS	20.1639	14.0774	16.3101		16.8504	3.07899	1.77766

## Sheet: Fig.S3
Fig. S3. The effects of monovalent peptides on the cytopathicity induced by infection.
The source data for Fig.S3.
Left panel
	M1 (µM)	Cell viability (%)			AV	SD	SE
	10	61.2063	43.9301	54.4186	53.185	7.10674	4.10308
	3	46.7619	53.8038	43.9867	48.1841	4.13207	2.38565
	1	46.2222	49.3687	40.4651	45.352	3.6866	2.12846
	0.3	44.5714	42.8941	38.6379	42.0345	2.49747	1.44191
	0	42.6349	52.606	42.5581	45.933	4.71862	2.7243
	M2 (µM)	Cell viability (%)			AV	SD	SE
	10	15.9365	8.09323	15.9468	13.3255	3.69979	2.13608
	3	45.1111	48.4623	44.3854	45.9863	1.77571	1.0252
	1	40.7619	45.3869	37.8405	41.3298	3.10683	1.79373
	0.3	40.4127	39.6245	40.0664	40.0345	0.322581	0.186242
	0	42.6349	52.606	42.5581	45.933	4.71862	2.7243
	M4 (µM)	Cell viability (%)											AV	SD	SE
	10	78.9956	68.5793	68.2511	80.3774	77.3357	90.4016	78.352	84.118	81.1406	70.254	72.0622	77.2607	6.615	1.9945
	3	77.7322	52.6542	47.1968	67.5472	63.8011	80.599	58.7291	90.3515	69.0862	50.5397	56.7821	65.0017	12.9968	3.91869
	1	68.6039	48.0515	37.4467	51.8239	58.0107	60.143	56.5992	74.3369	46.9216	45.3016	52.6384	54.5343	10.1177	3.05061
	0.3	61.7498	56.3056	40.9811	44.434	55.3819	54.9694	50.0349	56.2997	42.9682	45.4921	45.0631	50.3345	6.58094	1.98423
	0	49.7473	42.8659	44.028	42.956	43.9076	48.162	48.9176	67.2414	33.9274	42.6349	52.606	46.9995	7.95157	2.39749
	M5 (µM)	Cell viability (%)							AV	SD	SE
	10	75.9318	60.4787	54.0524	67.6415	83.4972	76.1905	86.4357	72.0325	11.0029	4.15869
	3	58.5913	56.0908	44.546	51.8553	80.1264	56.6984	62.933	58.6916	10.2471	3.87303
	1	62.0657	47.7447	43.6015	46.0063	55.7233	49.4603	57.462	51.7234	6.27349	2.37115
	0.3	57.8332	49.7699	44.1804	43.2704	44.7331	46.5397	53.2859	48.5161	5.00947	1.8934
	0	49.7473	42.8659	44.028	42.956	26.861	42.6349	52.606	43.0999	7.55372	2.85504
Right panel
	M4 (µM)	Cell viability (%)			AV	SD	SE
	10	89.2562	83.8235	62.4163	78.4987	11.5862	6.6893
	3	89.7727	71.6036	50.1339	70.5034	16.2012	9.35376
	1	59.2287	46.3936	26.4726	44.0316	13.4765	7.78067
	0.3	43.2507	31.3725	34.8728	36.4987	4.98365	2.87731
	0	45.3168	24.0896	31.3922	33.5996	8.80539	5.0838
	M5 (µM)	Cell viability (%)			AV	SD	SE
	10	43.0758	35.1387	29.4846	35.8997	5.57461	3.2185
	3	43.4864	18.2708	44.8461	35.5344	12.2198	7.05512
	1	31.019	23.2953	39.7256	31.3466	6.71164	3.87497
	0.3	47.891	23.752	39.759	37.134	10.028	5.78965
	0	32.7361	30.6688	31.3922	31.5991	0.85653	0.494518

## Sheet: Fig.S4
Fig. S4. M3 has no direct effects on IAV particles.
The source data for Fig.S4.
b
		ex.1	ex.2	ex.3	average	SE
	M3(-)	15500000	11000000	15000000	1.38333e+07	3.48807e+06
	M3(+)	18000000	12000000	17500000	1.58333e+07	4.70815e+06

## Sheet: Fig.S5
Fig. S5. M3 does not affect the virus entry process into target cells.
The source data for Fig.S5.
a
	(-)	baf	M3
DiO positive vesicles	0.203321	0.0487655	0.0918977
(DiO/R18)	0.190017	0.12333	0.0361835
	0.256137	0.0379409	0.128699
	0.363056	0.0130386	0.049276
	0.454785	0.283804	0.0841143
	0.66311	0.0234055	0.121829
	0.166742	0.00932184	0.78515
	0.86689	0.0556488	1.02604
	0.790706	0.0139811	0.699226
	0.664379	0.0296769	0.364282
	0.338153	0.566695	0.403758
	0.86289	0.104746	0.475894
	0.450143	0.0353375	0.19508
	0.52733	0.0333893	0.409917
	1.09795	0.0117062	0.402776
	1.14667	0.0373986	0.56242
	0.274719	0.0444631	0.238268
Average	0.548059	0.0866264	0.357342
SE	0.0766129	0.0340291	0.0691763
b
	ex.1	ex.2	ex.3	average	SE
Mock	1	1	1	1	0
virus only	2279.03	2033.66	3517.27	2609.98	374.884
M3	2942.01	1853.5	3816.07	2870.53	463.503

## Sheet: Fig.S6
Fig. S6. BXA shows marked anti-viral activity.
The source data for Fig.S6.
a
			Cell viability (%)					AV	SD	SE
	-		48.216	32.3726	37.665			39.4179	6.58574	3.80228
	BXA (nM)	3	83.437	65.9983	60.1807			69.872	9.88156	5.70512
		10	92.2095	93.5464	92.738			92.8313	0.549747	0.317397
		30	94.8282	100.564	95.9694			97.1205	2.47904	1.43127
		100	92.9624	96.5957	96.0389			95.199	1.59778	0.922477
b
		hpi	Relative amount (fold increase)				AV	SD	SE
	BXA(-)	1	1	1	1		1	0	0
		3	15.0011	35.6789	19.8216		23.5005	8.83341	5.09997
		6	4987.15	3465.87	2111.42		3521.48	1174.67	678.196
		9	15034.6	18407.4	15065.9		16169.3	1582.63	913.734
	BXA(+)	1	0.407819	0.905634	0.64977		0.654407	0.203259	0.117351
		3	0.00184138	0.00113036	0.00034217		0.00110464	0.000612319	0.000353522
		6	5.83463e-05	3.19319	1.84933		1.68086	1.30902	0.755765
		9	6.21451e-05	0.000447446	0.000300781		0.000270124	0.000158785	9.16746e-05

## Sheet: Fig.S7
Fig. S7. M3 specifically inhibits a cap-snatching event that functions at an early phase of infection.
The source data for Fig.S7
a
	CCL5												CXCL10
			hpi	Relative amount (fold increase)				AV	SD	SE					hpi	Relative amount (fold increase)				AV	SD	SE
		M3(-)	0	1	1	1		1	0	0				M3(-)	0	1	1	1		1	0	0
			1	1.52362	1.44493	1.27368		1.41407	0.104344	0.0602429					1	0.880869	0.82645	0.956608		0.887976	0.0533738	0.0308154
			3	9.76419	3.4438	3.55537		5.58778	2.95351	1.70521					3	4.3304	1.06437	2.05765		2.48414	1.36703	0.789255
			6	294.169	48.2682	118.029		153.489	103.472	59.7398					6	145.16	13.0774	119.345		92.5276	57.1597	33.0012
			9	1005.36	127.38	314.518		482.42	377.586	217.999					9	582.05	47.2748	129.787		253.037	235.073	135.72
			12	77.4396	54.493	79.1216		70.3514	11.2346	6.48629					12	313.865	647.17	462.08		474.372	136.348	78.7208
			16	58.9328	58.4447	80.004		65.7938	10.0501	5.80241					16	149.915	226.756	193.609		190.093	31.4688	18.1685
		M3(+)	0	7.48499	1.50004	1.42603		3.47035	2.83894	1.63906				M3(+)	0	5.7041	1.07029	1.21588		2.66342	2.15091	1.24183
			1	8.54156	2.24544	1.86736		4.21812	3.06103	1.76729					1	6.14963	0.793884	1.40639		2.7833	2.39345	1.38186
			3	7.44102	2.15995	1.98206		3.86101	2.53249	1.46213					3	3.05993	0.604578	1.38415		1.68289	1.02441	0.591444
			6	85.8353	24.2683	18.3283		42.8106	30.5196	17.6205					6	49.9877	9.35022	23.0229		27.4536	16.8834	9.74763
			9	428.158	87.7301	63.6461		193.178	166.447	96.098					9	292.441	31.4067	99.388		141.078	110.569	63.837
			12	28.88	25.2638	55.5995		36.5811	13.5288	7.81087					12	66.257	81.0084	284.641		143.969	99.6524	57.5344
			16	38.1338	24.1508	74.8536		45.7128	21.3818	12.3448					16	133.713	60.0046	148.056		113.925	38.5743	22.2709
b
	CCL5												CXCL10
			hpi	Relative amount (fold increase)				AV	SD	SE					hpi	Relative amount (fold increase)				AV	SD	SE
		BXA(-)	0	1	1	1		1	0	0				BXA(-)	0	1	1	1		1	0	0
			1	1.32593	1.5768	2.22376		1.70883	0.378241	0.218378					1	0.865137	0.869947	0.926588		0.887224	0.0279038	0.0161102
			3	2.14206	2.0734	2.66845		2.29464	0.265805	0.153463					3	0.745355	0.714002	0.469111		0.642823	0.123498	0.0713016
			6	69.3585	55.3687	35.9022		53.5431	13.7193	7.92086					6	15.0428	9.93831	7.95025		10.9771	2.98724	1.72468
			9	164.62	177.171	193.073		178.288	11.6424	6.72173					9	70.3754	38.8812	58.9737		56.0768	13.0196	7.51689
		BXA(+)	0	1.79253	1.83147	2.49839		2.0408	0.323958	0.187037				BXA(+)	0	0.87904	0.86334	0.907519		0.883299	0.018286	0.0105575
			1	2.14355	2.82255	3.3311		2.76573	0.48648	0.280869					1	0.674551	0.748461	0.169929		0.53098	0.257079	0.148425
			3	6.78806	6.19026	4.35297		5.7771	1.03616	0.598228					3	1.3463	0.965267	0.118586		0.810051	0.513089	0.296232
			6	72.3038	90.8239	49.1459		70.7579	17.05	9.84384					6	22.5179	15.9226	12.3805		16.9403	4.20067	2.42526
			9	271.724	230.56	206.787		236.357	26.8257	15.4878					9	90.447	53.8547	46.4305		63.5774	19.2399	11.1082

## Sheet: Fig.S8
Fig. S8. The effect of M3 on the expression of IRF3 and IRF7 mRNAs at an early stage of infection.
The source data for Fig.S8.
a
		hpi	Relative amount (fold increase)				AV	SD	SE
	M3(-)	0	1	1	1		1	0	0
		1	0.895646	0.973329	1.02101		0.963329	0.0516668	0.0298299
		3	0.999307	1.08073	1.21504		1.09836	0.0889493	0.0513549
		6	0.756808	0.950659	1.27721		0.994894	0.214745	0.123983
		9	0.91067	1.00486	0.559031		0.824855	0.191859	0.11077
	M3(+)	0	1.05775	0.84792	0.793334		0.899668	0.113981	0.065807
		1	1.04536	1.01185	0.895646		0.984286	0.0641537	0.0370392
		3	1.23799	0.79664	0.752623		0.929085	0.219167	0.126536
		6	0.836826	0.698339	0.778085		0.771084	0.0567534	0.0327666
		9	0.944747	1.24747	0.68968		0.960631	0.227992	0.131631
b
		hpi	Relative amount (fold increase)				AV	SD	SE
	M3(-)	0	1	1	1		1	0	0
		1	0.912565	0.872968	1.04174		0.942426	0.072065	0.0416067
		3	0.907519	0.73255	0.950659		0.863576	0.0943083	0.0544489
		6	1.37268	1.28343	2.03073		1.56228	0.333243	0.192398
		9	4.41068	2.65737	18.5584		8.54215	7.11863	4.10995
	M3(+)	0	1.14155	1.03025	0.804408		0.992072	0.140262	0.0809805
		1	0.885154	0.746389	0.75576		0.795768	0.0633212	0.0365585
		3	0.944092	0.492775	0.810565		0.749144	0.189299	0.109292
		6	0.635075	0.731029	1.01045		0.792185	0.159231	0.0919322
		9	3.06312	1.75808	2.78755		2.53625	0.561632	0.324258

## Sheet: Fig.S9
Fig. S9. Antiviral activities of M3 in A549 cells.
The source data for Fig.S9.
a			Cell viability (%)					AV	SD	SE
		-	42.0438	47.936	52.2188	57.385		49.8959	5.63425	2.81712
	M3(µM)	1	54.3695	46.24	67.9062	61.1472		57.4157	8.03355	4.01677
		3	56.7606	66.176	86.0312	67.9052		69.2183	10.593	5.29652

## Sheet: Fig.S10
Fig. S10. M3 inhibits the expression of IFNb mRNA induced by a RIG-I ligand.
The source data for Fig.S10.
a
	ex.1	ex.2	ex.3	ex.4	average	SE
M3-	270.524	284.437	291.562	227.022	268.386	12.5257
M3+	95.3479	114.479	60.4856	52.6875	80.75	12.6216
b
	ex.1	ex.2	ex.3	average	SE
cont. siRNA	31.8399	22.0036	28.6606	27.5014	2.89804
CaMKII siRNA #1	19.5095	18.5749	22.9532	20.3459	1.33127

[truncated: 1 more sheets: Fig.S13]
